# Supplementary material for: Developmental Dental Defects in Permanent Teeth Resulting from Trauma in Primary Dentition: A Systematic Review
Source: Int J Environ Res Public Health. 2022 Jan 10;19(2):754. doi: 10.3390/ijerph19020754 (PMC8775964; doi:10.3390/ijerph19020754)
Supplement: Supplementary file 1 [file ijerph-19-00754-s001.zip]

Archive with 1 entries (1 files):
- ijerph-1440131-supplementary.pdf
